# Supplementary material for: Effect of N-Acetyl-L-Cysteine (NAC) on Inflammation After Intraperitoneal Mesh Placement in an Escherichia coli Septic Rat Model: A Randomized Experimental Study
Source: Med Sci (Basel). 2025 Dec 14;13(4):318. doi: 10.3390/medsci13040318 (PMC12734425; doi:10.3390/medsci13040318)
Supplement: Supplementary file 1 [file medsci-13-00318-s001.zip]

Archive with 1 entries (1 files):
- medsci-3991313-supplementary.pdf
